# Supplementary material for: Nonequilibrium noise as a probe of pair-tunneling transport in the BCS–BEC crossover
Source: PNAS Nexus. 2023 Feb 9;2(3):pgad045. doi: 10.1093/pnasnexus/pgad045 (PMC9991511; doi:10.1093/pnasnexus/pgad045)
Supplement: pgad045_Supplementary_Data [file pgad045_supplementary_data.zip]

Archive with 9 entries (9 files):
- PNASNEXUS-PNASNEXUS-2022-00994-T-s04.eps
- PNASNEXUS-PNASNEXUS-2022-00994-T-s05.eps
- PNASNEXUS-PNASNEXUS-2022-00994-T-s06.ldf
- PNASNEXUS-PNASNEXUS-2022-00994-T-s07.ldf
- PNASNEXUS-PNASNEXUS-2022-00994-T-s08.sty
- PNASNEXUS-PNASNEXUS-2022-00994-T-s09.tex
- PNASNEXUS-PNASNEXUS-2022-00994-T-s01.bib
- PNASNEXUS-PNASNEXUS-2022-00994-T-s02.sty
- PNASNEXUS-PNASNEXUS-2022-00994-T-s03.pdf
