# Supplementary material for: Nonequilibrium noise as a probe of pair-tunneling transport in the BCS–BEC crossover
Source: PNAS Nexus. 2023 Feb 9;2(3):pgad045. doi: 10.1093/pnasnexus/pgad045 (PMC9991511; doi:10.1093/pnasnexus/pgad045)
Supplement: pgad045_Supplementary_Data [file pgad045_supplementary_data.zip › PNASNEXUS-PNASNEXUS-2022-00994-T-s09.tex]

\documentclass[9pt,twoside,lineno]{pnas-new}
% Use the lineno option to display guide line numbers if required.

\templatetype{pnassupportinginfo}

%\usepackage[dvipdfmx]{graphicx}
%\usepackage{graphicx}
\usepackage{amsmath,amssymb}
\usepackage{fixmath}
\usepackage[normalem]{ulem}
\usepackage{bm}

\usepackage{color}
%\newcommand{\red}[1]{\textcolor{red}{#1}}
\newcommand{\red}[1]{{#1}}
\newcommand{\del}[1]{\textcolor{red}{\sout{#1}}}
\newcommand{\blue}[1]{\textcolor{blue}{#1}}
\DeclareMathOperator{\sgn}{sgn}
\usepackage{comment}

\def\lesssim{\ \raise.3ex\hbox{$<$}\kern-0.8em\lower.7ex\hbox{$\sim$}\ }
\def\gesim{\ \raise.3ex\hbox{$>$}\kern-0.8em\lower.7ex\hbox{$\sim$}\ }


\title{Nonequilibrium noise as a probe of pair-tunneling
transport in the BCS--BEC crossover}
\author{Hiroyuki Tajima, Daigo Oue, Mamoru Matsuo, and Takeo Kato}
\correspondingauthor{Hiroyuki Tajima\\E-mail: hiroyuki.tajima@phys.s.u-tokyo.ac.jp}

\begin{document}

%% Comment out or remove this line before generating final copy for submission; this will also remove the warning re: "Consecutive odd pages found".
%\instructionspage  

\maketitle

%% Adds the main heading for the SI text. Comment out this line if you do not have any supporting information text.
\SItext

\red{
\section*{Pair-tunneling coupling}
Following Ref.~\cite{PhysRevA.106.033310}, we obtain the renormalized pair-tunneling coupling as
\begin{align}
    \mathcal{T}_{2,{\rm ren.}}\equiv \frac{\Lambda^2k_{\rm F,L}}{3\sqrt{2}\pi^2}\mathcal{T}_2\simeq
    \frac{\Lambda^2k_{\rm F,L}}{3\sqrt{2}\pi^2}
    2|g| {\rm Re}[B_{0,\uparrow}B_{0,\downarrow}]
\end{align}
where
$B_{0,\sigma}$ is the amplitude of the transmitted wave with respect to the potential barrier.
Since we consider the spin-balanced system, we take $B_{0,\uparrow}=B_{0,\downarrow}\equiv B_0$.
Near unitarity ($a^{-1}\simeq 0$),
$g$ can be rewritten as
    $g=\frac{4\pi a}{m}\frac{1}{1-\frac{4\pi a}{m}\frac{m\Lambda}{2\pi^2}}\simeq -\frac{2\pi^2}{m\Lambda}$.
While $g$ is negative, $\mathcal{T}_{2,{\rm ren.}}$ can be taken to be positive by the appropriate gauge transformation.
In the case of the delta potential barrier $V(x)=V_0\delta(x/\ell)$ being perpendicular to the $x$ axis ($\ell$ is the typical length scale of the tunneling region, e.g., the width of the actual potential barrier), which is given by a constant $V(\bm{k})=V_0$ in the momentum space,
we find~\cite{griffiths2018introduction}
\begin{align}
    {\rm Re}[B_{0}^2]\simeq T_{\rm trans.}=\frac{1}{1+\frac{mV_0^2\ell^2}{2E_{\rm F,L}}},
\end{align}
where $T_{\rm trans.}$ is the transmission coefficient.
For simplicity, we take $E_{\rm F,L}$ for the energy of the incident particle and the transverse motion along the barrier is neglected.
Combining them, we get
\begin{align}
    \mathcal{T}_{2,{\rm ren.}}&\simeq 
    \frac{4\Lambda k_{\rm F,L}}{3\sqrt{2}m}
    \frac{1}{1+\frac{mV_0^2\ell^2}{2E_{\rm F,L}}}.
    %\equiv
    %\frac{16 k_{\rm F,L}}{3\sqrt{2}\pi mr_{\rm eff}}
    %\frac{1}{1+\frac{mV_0^2\ell^2}{2E_{\rm F,L}}}
\end{align}
}
\red{In turn, we obtain the quasiparticle-tunneling coupling $\mathcal{T}_1$ as
\begin{align}
    \mathcal{T}_1\simeq B_{0}(E_{\rm F,L}+V_0)\equiv\frac{E_{\rm F,L}+V_0}{\sqrt{1+\frac{mV_0^2\ell^2}{2E_{\rm F,L}}}},
\end{align}
where we ignore the higher order term involving the reflection amplitude.
Note that the Hartree term $gN_{\rm L}$ is negligible compared to the other term for the present short-range interaction.
In this way, we obtain
\begin{align}
\label{eq:t2t1ratio}
    \frac{\mathcal{T}_{2,{\rm ren.}}}{\mathcal{T}_1}&\simeq \frac{4}{3\sqrt{2}}\frac{\Lambda k_{\rm F,L}}{m(E_{\rm F,L}+V_0)}
    \frac{1}{\sqrt{1+\frac{mV_0^2\ell^2}{2E_{\rm F,L}}}}\equiv \frac{8}{3\sqrt{2}}\frac{\Lambda/k_{\rm F,L}}{\left(1+\frac{V_0}{E_{\rm F,L}}\right)\sqrt{1+
    \left(\frac{V_0}{E_{\rm F,L}}\right)^2(k_{\rm F,L}\ell)^2}}.
\end{align}
While we use the contact-type interaction with the cutoff regularization,
the cutoff $\Lambda$ can be associated with the effective range $r_{\rm eff}$ as $r_{\rm eff}=\frac{4}{\pi \Lambda}$ (and moreover the interaction range $r_{\rm int.}$)~\cite{OHASHI2020103739}.
In cold atom experiments, the typical interaction range is approximately given by $|k_{\rm F,L}r_{\rm int.}|\simeq 10^{-2}$~\cite{RevModPhys.82.1225,PhysRevLett.109.220402}.
%(e.g.,
%PRL 109, 220402 (2012) and 
%C. Chin RMP). 
}

\begin{figure}[t]
    \centering
    \includegraphics[width=8cm]{figs1.eps}
    \caption{The dimensionless ratio between $\mathcal{T}_{\rm 2, ren.}$ and $\mathcal{T}_1$ given by \eqref{eq:t2t1ratio}, where we used $k_{\rm F,L}r_{\rm eff}=10^{-2}$. $V_0$ and $\ell$ are defined through the delta-function form of the potential barrier $V(x)=V_0\delta(x/\ell)$.}
    \label{fig:add1}
\end{figure}

\red{Figure~\ref{fig:add1} shows $\mathcal{T}_{2,{\rm ren.}}/\mathcal{T}_1$ in Eq.~\eqref{eq:t2t1ratio} as a function of $V_0/E_{\rm F,L}$ at different $k_{\rm F,L}\ell$. One can see that the ratio can be tuned by changing $V_0$.}

\section*{Schwinger-Keldysh approach for current and noise}

We start from the current operator given by
\begin{align}
\label{eq:app_I}
    \hat{I}&=\hat{I}_{\rm qp} + \hat{I}_{\rm pair}, \\
    \hat{I}_{\rm qp}&= i\sum_{\bm{p},\bm{k},\sigma}
    t_{\bm{k},\bm{p}}\left[c_{\bm{k},\sigma,{\rm L}}^\dag c_{\bm{p},\sigma,{\rm R}}-c_{\bm{p},\sigma,{\rm R}}^\dag c_{\bm{k},\sigma,{\rm L}}\right], \\
    \hat{I}_{\rm pair} &= 2i\sum_{\bm{q},\bm{q}'}w_{\bm{q},\bm{q}'}\left[P_{\bm{q},{\rm L}}^\dag P_{\bm{q}',{\rm R}}-P_{\bm{q}',{\rm R}}^\dag P_{\bm{q},{\rm L}}\right],
\end{align}
where $\hat{I}_{\rm qp}$ and $\hat{I}_{\rm pair}$ are operators for quasiparticle and pair currents, respectively.
Truncating the higher-order contributions with respect to the tunneling Hamiltonians [i.e.,$O(H_{\rm 1T}^3)$, $O(H_{\rm 2T}^3)$],
we can evaluate their expectation values, $I_{\rm qp}(t_1,t_2)=\langle\Psi(t_1)| \hat{I}_{\rm qp}|\Psi(t_2)\rangle$ and
$I_{\rm pair}(t_1,t_2)=\langle\Psi(t_1)| \hat{I}_{\rm pair}|\Psi(t_2)\rangle$,
for the different times $t_1$ and $t_2$, where $|\Psi(t)\rangle$ is the state-vector of the steady state.
First, the quasiparticle contribution reads
\begin{align}
\label{eq:app_Iqp}
    I_{\rm qp}(t_1,t_2)
    &=-2\int_Cdt'\sum_{\bm{p},\bm{k},\sigma}
    |t_{\bm{k},\bm{p}}|^2
    \, {\rm Re}\left[
    \langle T_C 
    c_{\bm{k},\sigma,{\rm R}}(t_2)
    c_{\bm{k},\sigma,{\rm R}}^\dag(t')
    \rangle
    \langle T_C c_{\bm{p},\sigma,{\rm L}}(t')c_{\bm{p},\sigma,{\rm L}}^\dag (t_1)\rangle
    \right],
\end{align}
where $C$ denotes the Keldysh contour.
Note that while the right hand side of Eq.~(\ref{eq:app_Iqp}) depends only on $t_1-t_2$ in considering the steady state.
Using the Green's functions,
we rewrite $I_{\rm qp}(t_1,t_2)$ as
\begin{align}
I_{\rm qp}(t_1,t_2)
    =2\int_{-\infty}^{\infty}dt'
    \sum_{\bm{p},\bm{k},\sigma}
    |t_{\bm{k},\bm{p}}|^2
    &\,{\rm Re}\left[
    G_{\bm{p},{\rm R}}^{\rm ret.}(t_2-t')
    G_{\bm{k},{\rm L}}^{<}(t'-t_1)+
        G_{\bm{p},{\rm R}}^{<}(t_2-t')
    G_{\bm{k},{\rm L}}^{\rm adv.}(t'-t_1)
    \right],
\end{align}
where $G^{\rm ret.(adv.)}$ is the retarded (advanced) Green's function of a fermion in thermal equilibrium.
The lesser component $G^{<}$ contains the information of the thermal distribution in each reservoir.
Here, we take $t_1=t_2\equiv t$ and the Fourier transformation
\begin{align}
    I_{\rm qp}
    =2\int \frac{d\omega}{2\pi}
    \sum_{\bm{p},\bm{k},\sigma}
    |t_{\bm{k},\bm{p}}|^2
&{\rm Re}\left[G_{\bm{p},{\rm R}}^{\rm ret.}(\omega)G_{\bm{k},{\rm L}}^{<}(\omega)
+G_{\bm{p},{\rm R}}^{<}(\omega)
G_{\bm{k},{\rm L}}^{\rm ret.*}(\omega)
\right].
\end{align}
Moreover, we use
\begin{align}
\label{eq:app_g1lesser}
    G_{\bm{k},{\rm j}}^{<}(\omega)=-2if_{\rm j}(\omega)\,{\rm Im}\,G_{\bm{k},{\rm j}}^{\rm ret.}(\omega)
    \equiv if_{\rm j}(\omega) \mathcal{A}_{\bm{k},{\rm j}}(\omega)
    , 
\end{align}
where 
\begin{align}
    f_{\rm j}(\omega)=\frac{1}{\exp(\frac{\omega-\mu_{\rm j}}{T_{\rm j}})+1}
\end{align}
is the Fermi-Dirac distribution function.
We use Matsubara Green's functions in each reservoir reaching thermal equilibrium as a grand-canonical ensemble with $-\mu_{\rm j}\hat{N}_{\rm j}$ and obtain the retarded(advanced) Green's function by the analytic continuation with $\mu_{\rm j}$ as
$i\omega_n\rightarrow\omega+i\eta-\mu_{\rm j}$ in each reservoir.
Then, we obtain
\begin{align}
\label{eq:app_I_qp}
    I_{\rm qp}
    &=\int \frac{d\omega}{2\pi} \sum_{\bm{p},\bm{k},\sigma}
    |t_{\bm{k},\bm{p}}|^2
    \mathcal{A}_{\bm{p},{\rm L}}(\omega)
        \mathcal{A}_{\bm{k},{\rm R}}(\omega)
        \left[f_{\rm L}(\omega)-f_{\rm R}(\omega)\right].
\end{align}
Similarly, we obtain the pair current contribution as
\begin{align}
\label{eq:app_I_pair}
    I_{\rm pair}
    =2\sum_{\bm{q},\bm{q}'}\int\frac{d\omega}{2\pi}|\omega_{\bm{q},\bm{q}'}|^2
    \mathcal{B}_{\bm{q},{\rm L}}(\omega)
    \mathcal{B}_{\bm{q}',{\rm R}}(\omega)
    \left[b_{\rm L}(\omega)-b_{\rm R}(\omega)
    \right],
\end{align}
where we used the relation for the two-particle Green's function given $\mathcal{G}^{<}$ by
\begin{align}
\label{eq:app_g2lesser}
    \mathcal{G}_{\bm{q},{\rm j}}^{<}(\omega)=2ib_{\rm j}(\omega)\,{\rm Im}\,\mathcal{G}_{\bm{q},{\rm j}}^{\rm ret.}(\omega)\equiv -ib_{\rm j}(\omega)\mathcal{B}_{\bm{q},{\rm j}}(\omega),
\end{align}
and the Bose-Einstein distribution function
\begin{align}
    b_{\rm j}(\omega)=\frac{1}{\exp\left(\frac{\omega-\mu_{{\rm b},{\rm j}}}{T_{\rm j}}\right)-1},
\end{align}
with a bosonic (pair) chemical potential $\mu_{{\rm b},{\rm j}}=2\mu_{\rm j}$.
$\mathcal{G}^{<(>)}$ and $\mathcal{G}^{\rm ret.(adv.)}$ 
are the lesser (greater) and retarded (advanced) components of two-particle Green's functions, respectively.
One can find that $I=I_{\rm qp}+I_{\rm pair}$ obtained from Eqs.~(\ref{eq:app_I_qp}) and (\ref{eq:app_I_pair}) is equivalent to Eq.~(4) in the main text.
\red{We beriefly note that one may find the correlation between quasiparticle and tunneling currents in the higher-order contributions such as the term proportional to $t_{\bm{k},\bm{p}}^2w_{\bm{q},\bm{q}'}$, which is beyond the scope in this work.}

Next, we consider the current noise
\begin{align}
    \mathcal{S}=\frac{1}{2}\int_{-\infty}^{\infty}
    dt\left(\langle\hat{I}(t)\hat{I}(0)\rangle+\langle\hat{I}(0)\hat{I}(t)\rangle\right).
\end{align}
At lowest order of tunneling couplings, we obtain
\begin{align}
    \langle \hat{I}(t)\hat{I}(0)\rangle
    &=\sum_{\bm{p},\bm{k},\sigma}|t_{\bm{p},\bm{k}}|^2\left[G_{\bm{k},{\rm L}}^{<}(t)G_{\bm{p},{\rm R}}^{>}(-t)+G_{\bm{p},{\rm R}}^{<}(t)G_{\bm{k},{\rm L}}^{>}(-t)\right]\cr
    &-4\sum_{\bm{q},\bm{q}'}|w_{\bm{q},\bm{q}'}|^2
    \left[\mathcal{G}_{\bm{q},{\rm L}}^{<}(t)\mathcal{G}_{\bm{q}',{\rm R}}^{>}(-t)+\mathcal{G}_{\bm{q}',{\rm R}}^{<}(t)\mathcal{G}_{\bm{q},{\rm L}}^{>}(-t)\right],
\end{align}
\begin{align}
    \langle \hat{I}(0)\hat{I}(t)\rangle
    &=\sum_{\bm{p},\bm{k},\sigma}|t_{\bm{p},\bm{k}}|^2\left[G_{\bm{k},{\rm L}}^{<}(-t)G_{\bm{p},{\rm R}}^{>}(t)+G_{\bm{p},{\rm R}}^{<}(-t)G_{\bm{k},{\rm L}}^{>}(t)\right]\cr
    &-4\sum_{\bm{q},\bm{q}'}|w_{\bm{q},\bm{q}'}|^2
    \left[\mathcal{G}_{\bm{q},{\rm L}}^{<}(-t)\mathcal{G}_{\bm{q}',{\rm R}}^{>}(t)+\mathcal{G}_{\bm{q}',{\rm R}}^{<}(-t)\mathcal{G}_{\bm{q},{\rm L}}^{>}(t)\right].
\end{align}
Collecting them and taking the Fourier transformation, we obtain
\begin{align}
    \mathcal{S}&=\mathcal{S}_{\rm qp} + \mathcal{S}_{\rm pair}, \\
    \mathcal{S}_{\rm qp} &=\int_{-\infty}^{\infty}\frac{d\omega}{2\pi}
    \sum_{\bm{k},\bm{p},\sigma}
    |t_{\bm{k},\bm{p},\sigma}|^2
    \left[G_{\bm{k},{\rm L}}^{<}(\omega)G_{\bm{p},{\rm R}}^{>}(\omega)
    +G_{\bm{k},{\rm L}}^{>}(\omega)G_{\bm{p},{\rm R}}^{<}(\omega)
    \right], \cr
    \mathcal{S}_{\rm pair}&=-4\int_{-\infty}^{\infty}\frac{d\omega}{2\pi}
    \sum_{\bm{q},\bm{q}'}|w_{\bm{q},\bm{q}'}|^2\left[\mathcal{G}_{\bm{q},{\rm L}}^{<}(\omega)
    \mathcal{G}_{\bm{q}',{\rm R}}^{>}(\omega)
    +\mathcal{G}_{\bm{q},{\rm L}}^{>}(\omega)
    \mathcal{G}_{\bm{q}',{\rm R}}^{<}(\omega)
    \right].
\end{align}
Using the relations associated with greater Green's functions
\begin{align}
    G_{\bm{p},{\rm j}}^{>}(\omega)=-i\mathcal{A}_{\bm{p},{\rm j}}(\omega)[1-f_{\rm j}(\omega)], \quad
    \mathcal{G}_{\bm{q},{\rm j}}^{>}(\omega)=-i\mathcal{B}_{\bm{q},{\rm j}}(\omega)
    [1+b_{\rm j}(\omega)],
\end{align}
and the lesser ones given by Eqs.~(\ref{eq:app_g1lesser}) and (\ref{eq:app_g2lesser}),
we obtain
\begin{align}
\label{eq:xm}
    \mathcal{S}_{\rm qp} &=\int_{-\infty}^{\infty}
    \frac{d\omega}{2\pi}\sum_{\bm{k},\bm{p},\sigma}
    |t_{\bm{k},\bm{p},\sigma}|^2\mathcal{A}_{\bm{k},{\rm L}}(\omega)
    \mathcal{A}_{\bm{p},{\rm R}}(\omega) \left[f_{{\rm L}}(\omega)\{1-f_{{\rm R}}(\omega)\}+\{1-f_{{\rm L}}(\omega)\}f_{{\rm R}}(\omega)\right]\cr
    \mathcal{S}_{\rm pair}&=4\int_{-\infty}^{\infty}
    \frac{d\omega}{2\pi}
    \sum_{\bm{q},\bm{q}'}
    |w_{\bm{q},\bm{q}'}|^2
    \mathcal{B}_{\bm{q},{\rm L}}(\omega)
    \mathcal{B}_{\bm{q}',{\rm R}}(\omega)
    \left[b_{\rm L}(\omega)\{1+b_{\rm R}(\omega)\}
    +b_{\rm R}(\omega)\{1+b_{\rm L}(\omega)\}
    \right],
\end{align}
which is equivalent to Eq.~(6) in the main text.
\red{We note that, in \eqref{eq:xm},
the terms proportional to $\left[f_{{\rm  j}}(\omega)\{1-f_{{\rm j}}(\omega)\}\right]$ and 
$\left[b_{\rm j}(\omega)\{1+b_{\rm j}(\omega)\}\right]$ (${\rm j}={\rm L,R}$) do not appear in contrast to Ref.~\cite{blanter2000shot} because we consider the lowest-order contributions $O(t_{\bm{k},\bm{p},\sigma}^2)$ and $O(w_{\bm{q},\bm{q}'}^2)$ without the reflection term.
Moreover, the correlation of two noises may appear in the higher-order contributions [e.g., $O(t_{\bm{k},\bm{p},\sigma}^2w_{\bm{q},\bm{q}'})$], which will be considered in the future work.
}
For a small bias limit at equal temperatures $T_{\rm L}=T_{\rm R}\equiv T$ where $\Delta\mu\rightarrow 0$ and $f_{\rm R}(\omega)\rightarrow f_{\rm L}(\omega)\equiv f(\omega)$ with $\mu_{\rm R}\rightarrow \mu_{\rm L}\equiv\mu$, we obtain
\begin{align}
    f_{\rm L}(\omega)-f_{\rm R}(\omega)
    &=-\frac{\partial f(\omega)}{\partial \omega}\Delta\mu+O((\Delta\mu)^2),
\end{align}
\begin{align}
    b_{\rm L}(\omega)-b_{\rm R}(\omega)
        &=-2\frac{\partial b(\omega)}{\partial \omega}\Delta\mu+O((\Delta\mu)^2).
\end{align}
Using 
\begin{align}
    f(\omega)\{1-f(\omega)\}
    =-T\frac{\partial f(\omega)}{\partial \omega},
\quad
    b(\omega)\{1+b(\omega)\}
    =-T\frac{\partial b(\omega)}{\partial \omega},
\end{align}
we recover the Onsager's relation
\begin{align}
\label{eq:Onsager}
    \mathcal{S}(\Delta\mu\rightarrow 0)=2T\frac{I}{\Delta\mu}.
\end{align}

Moreover, the current and the noise can be rewritten as
\begin{align}
\label{eq:app_I2}
    I_{\rm qp}
    &=\int_{-\infty}^{\infty}
    \frac{d\omega}{2\pi}
    \sum_{\bm{p},\bm{k},\sigma}
    |t_{\bm{k},\bm{p}}|^2
    \mathcal{A}_{\bm{k},{\rm L}}(\omega)
        \mathcal{A}_{\bm{p},{\rm R}}(\omega)
        \left[-\frac{1}{2}\frac{\sinh\left(\frac{\beta_{\rm L}(\omega-\mu_{\rm L})-\beta_{\rm R}(\omega-\mu_{\rm R})}{2}\right)}{\cosh\left(\frac{\beta_{\rm L}(\omega-\mu_{\rm  L})}{2}\right)\cosh\left(\frac{\beta_{\rm R}(\omega-\mu_{\rm  R})}{2}\right)}\right],
        \\
    I_{\rm pair}&=2\int_{-\infty}^{\infty}
    \frac{d\omega}{2\pi}\sum_{\bm{q},\bm{q}'}
    |w_{\bm{q},\bm{q}'}|^2
    \mathcal{B}_{\bm{q},{\rm L}}(\omega)
    \mathcal{B}_{\bm{q}',{\rm R}}(\omega)
    \left[-\frac{1}{2}\frac{\sinh\left(\frac{\beta_{\rm b, L}(\omega-\mu_{\rm b, L})-\beta_{\rm R}(\omega-\mu_{\rm b, R})}{2}\right)}{\sinh\left(\frac{\beta_{\rm L}(\omega-\mu_{\rm  b,L})}{2}\right)\sinh\left(\frac{\beta_{\rm b,R}(\omega-\mu_{\rm b,R})}{2}\right)}\right],
    %b_{\rm L}(\omega),
\end{align}
\begin{align}
\label{eq:app_S2}
    \mathcal{S}_{\rm qp}&=\int_{-\infty}^{\infty}
    \frac{d\omega}{2\pi}\sum_{\bm{k},\bm{p},\sigma}
    |t_{\bm{k},\bm{p}}|^2\mathcal{A}_{\bm{k},{\rm L}}(\omega)
    \mathcal{A}_{\bm{p},{\rm R}}(\omega)
        \left[-\frac{1}{2}\frac{\cosh\left(\frac{\beta_{\rm L}(\omega-\mu_{\rm L})-\beta_{\rm R}(\omega-\mu_{\rm R})}{2}\right)}{\cosh\left(\frac{\beta_{\rm L}(\omega-\mu_{\rm  L})}{2}\right)\cosh\left(\frac{\beta_{\rm R}(\omega-\mu_{\rm  R})}{2}\right)}\right], \\
    \mathcal{S}_{\rm pair}&=4\int_{-\infty}^{\infty}
    \frac{d\omega}{2\pi}
    \sum_{\bm{q},\bm{q}'}|w_{\bm{q},\bm{q}'}|^2\mathcal{B}_{\bm{q},{\rm L}}(\omega)
    \mathcal{B}_{\bm{q}',{\rm R}}(\omega)
    \left[-\frac{1}{2}\frac{\cosh\left(\frac{\beta_{\rm L}(\omega-\mu_{\rm b,L})-\beta_{\rm R}(\omega-\mu_{\rm b,R})}{2}\right)}{\sinh\left(\frac{\beta_{\rm L}(\omega-\mu_{\rm b,L})}{2}\right)\sinh\left(\frac{\beta_{\rm R}(\omega-\mu_{\rm b,R})}{2}\right)}\right].
\end{align}
In particular, considering the large-biased limit where
\begin{align}
    \tanh\left(\frac{\beta_{\rm L}(\omega-\mu_{\rm L})-\beta_{\rm R}(\omega-\mu_{\rm R})}{2}\right)\simeq\tanh\left(\frac{\beta_{\rm L}(\omega-\mu_{\rm b,L})-\beta_{\rm R}(\omega-\mu_{\rm b,R})}{2}\right)\simeq 1,
\end{align}
is satisfied, we obtain 
\begin{align}
\mathcal{S}_{\rm qp}(\Delta\mu\rightarrow\infty)\rightarrow I_{\rm qp}, \qquad \mathcal{S}_{\rm pair}(\Delta\mu\rightarrow\infty)\rightarrow 2 I_{\rm pair},
\label{eq:fanofactorlimit}
\end{align}
where we have denoted $I\equiv I_{\rm qp}+I_{\rm pair}$.
The result of Eq.~(\ref{eq:fanofactorlimit}) motivates us to consider the Fano factor
\begin{align}
    F=\frac{\mathcal{S}}{I}=\frac{\mathcal{S}_{\rm qp}+\mathcal{S}_{\rm pair}}{I_{\rm qp}+I_{\rm pair}}.
\end{align}
Then, one can see that the Fano factor $F$ in a large-biased junction changes from 1 to 2 reflecting the ratio between $I_{\rm qp}$ and $I_{\rm pair}$.


\section*{Many-body $T$-matrix approximation}
To demonstrate this, we employ the many-body TMA to calculate spectral functions $\mathcal{A}_{\bm{k},{\rm j}}(\omega)$, $\mathcal{B}_{\bm{q},{\rm j}}(\omega)$, and $\mu_{\rm j}$ for given densities $N_{\rm j}$ in the BCS--BEC crossover regime~\cite{OHASHI2020103739}.
The single-particle propagator is given by 
\begin{align}
    G_{\bm{k},{\rm j}}(i\omega_n)&=\frac{1}{G_{\bm{k},{\rm j}}^0(i\omega_n)^{-1}-\Sigma_{\bm{k},{\rm j}}(i\omega_n)},\\
    \Sigma_{\bm{k},{\rm j}}(i\omega_n)
&=T_{\rm j}\sum_{\bm{q},\ell}\Gamma_{\bm{q},{\rm j}}(i\nu_\ell)G_{\bm{q}-\bm{k},{\rm j}}^0(i\nu_\ell-i\omega_n),
\end{align}
where $G_{\bm{k},{\rm j}}^0(i\omega_n) =(i\omega_n-\xi_{\bm{k},{\rm j}})^{-1}$ denotes the bare propagator and $\Sigma_{\bm{k},{\rm j}}(i\omega_n)$ denotes the TMA self-energy.
Following a standard TMA procedure~\cite{zwerger2011bcs}, the $T$-matrix $\Gamma_{\bm{q},{\rm j}}(i\nu_\ell)$ is formulated by incorporating the particle--particle multiple scattering as
\begin{align}
\label{eq:gamma}
\Gamma_{\bm{q},{\rm j}}(i\nu_\ell)
&=g\left[1-g\Pi_{\bm{q},{\rm j}}(i\nu_\ell)\right]^{-1},
\end{align}
using the bare two-body propagator given as
\begin{align}
    \Pi_{\bm{q},{\rm j}}(i\nu_\ell)
&=-T_{\rm j}\sum_{\bm{p},n}G_{\bm{p}+\bm{q}/2,{\rm j}}^0(i\omega_n+i\nu_\ell)G_{-\bm{p}+\bm{q}/2,{\rm j}}^0(-i\omega_n).
\end{align}
The fermion (boson) Matsubara frequency is denoted by $\omega_n$ ($\nu_\ell$).
Furthermore, we define the dressed two-body propagator~\cite{PhysRevB.61.15370} as
\begin{align}
    \mathcal{G}_{\bm{q},{\rm j}}(i\nu_\ell)=\Pi_{\bm{q},{\rm j}}(i\nu_\ell)\left[1+\Pi_{\bm{q},{\rm j}}(i\nu_\ell)\Gamma_{\bm{q},{\rm j}}(i\nu_\ell)\right].
\end{align}
The spectral functions can be obtained from the analytic continuation as $\mathcal{A}_{\bm{k},{\rm j}}(\omega)=-2\, {\rm Im}\, G_{\bm{k},{\rm j}}(i\omega_n\rightarrow\omega-\mu_{\rm j}+i\eta)$ and $\mathcal{B}_{\bm{q},{\rm j}}(\omega)=-2\, {\rm Im}\, \mathcal{G}_{\bm{q},{\rm j}}(i\nu_\ell\rightarrow \omega-\mu_{{\rm b},{\rm j}}+i\eta)$ with an infinitesimal small number $\eta$.


\section*{Retarded propagators in the dilute reservoir}

For the single-particle Green's function in the reservoir ${\rm R}$ at dilute limit, we employ the non-interacting one given by
\begin{align}
    G_{\bm{p},{\rm R}}^{\rm ret.}(\omega)=\frac{1}{\omega+i\eta-\epsilon_{\bm{p}}},
\end{align}
where the self-energy correction is ignored
[noting $\epsilon_{\bm{p}}=p^2/(2m)$].
For the two-body sector, we can rewrite the lowest-order two-body propagator as
\begin{align}
    \Pi_{\bm{q},{\rm j}}^{\rm ret.}(\omega)\equiv\Pi_{\bm{q},0}(\omega)
+\Xi_{\bm{q},{\rm j}}(\omega),
\end{align}
where
\begin{align}
    \Pi_{\bm{q},0}(\omega)
    &=\sum_{\bm{p}}\frac{1}{\omega+i\eta-\epsilon_{\bm{p}+\bm{q}/2}-\epsilon_{-\bm{p}+\bm{q}/2}}
\end{align}
and
\begin{align}
    \Xi_{\bm{q},{\rm j}}(\omega)
        &=-\sum_{\bm{p}}\frac{f_{{\rm j}}(\epsilon_{\bm{p}+\bm{q}/2})+f_{{\rm j}}(\epsilon_{-\bm{p}+\bm{q}/2})}{\omega+i\eta-\epsilon_{\bm{p}+\bm{q}/2}-\epsilon_{-\bm{p}+\bm{q}/2}}
\end{align}
are the in-vacuum two-body Green's function and the medium correction, respectively (for more details, see e.g., Refs.~\cite{STRINATI20181,OHASHI2020103739}).
Taking $\alpha^2=q^2/4-m\omega-i\delta$, we can analytically obtain
\begin{align}
      \Pi_{\bm{q},0}(\omega)  
    &=-\frac{m\Lambda}{2\pi^2}+\frac{m\alpha}{2\pi^2}\tan^{-1}\left(\frac{\Lambda}{\alpha}\right),
\end{align}
where $\Lambda$ is an ultraviolet cutoff.
Note that $\Lambda$ is renormalized via
\begin{align}
    \frac{m}{4\pi a}=\frac{1}{g}+\frac{m\Lambda}{2\pi^2},
\end{align}
which leads to
\begin{align}
\frac{1}{\Gamma_{\bm{q},{\rm j}}^{\rm ret.}(\omega)}&=\frac{m}{4\pi a}-\Pi_{\bm{q},{\rm j}}^{\rm ret.}(\omega)-\frac{m\Lambda}{2\pi^2}\cr
&\simeq\frac{m}{4\pi a}-\Xi_{\bm{q}}(\omega)-\frac{m\alpha}{4\pi}
\end{align}
where the ultraviolet divergence is cancelled ($\tan^{-1}\left(\frac{\Lambda}{\alpha}\right)\simeq \pi/2$ is used in the second line).
\par
In the dilute limit, the fermionic medium correction $\Xi_{\bm{q},{\rm R}}(\omega)$ is negligible. 
In this case, one can approximately obtain
\begin{align}
    \mathcal{G}_{\bm{q},{\rm R}}^{\rm ret.}(\omega)
    &\simeq\Pi_{\bm{q},0}(\omega)\left[1-g\Pi_{\bm{q},0}(\omega)\right]^{-1}.
\end{align}
where $\mathcal{G}_{\bm{q},{\rm R}}^{\rm ret.}(\omega)$ does not involve any poles on the real frequency axis (i.e. bound states) at $a^{-1}<0$.
Note that the two-body continuum exists above $\omega=q^2/(4m)$.
In the weak-coupling side ($a<0$), we obtain
\begin{align}
\mathcal{B}_{\bm{q},{\rm R}}(\omega)=-2\,{\rm Im}\,\mathcal{G}_{\bm{q},{\rm R}}^{\rm ret.}(\omega)=0. \quad (\omega <q^2/4m).
\end{align}
Simultaneously, the frequency integration is restricted as $\omega>0$.
This fact indicates that particles in the reservoir ${\rm L}$ are transferred to the two-body continuum in the reservoir ${\rm R}$ via the two-body tunneling process in the weak-coupling side ($a<0$).  
On the other hand, in the strong-coupling limit ($a\rightarrow +\infty$), we obtain~\cite{PhysRevB.61.15370,PhysRevB.68.144507}
\begin{align}
    \mathcal{G}_{\bm{q},{\rm R}}^{\rm ret.}(\omega)
    &\simeq \left(\frac{m\Lambda}{2\pi^2}\right)^2
        \frac{8\pi}{m^2a}\frac{1}{\omega+i\eta -\frac{q^2}{4m} + E_{\rm b}} \quad (\Lambda\rightarrow \infty),
\end{align}
which is proportional to the bosonic Green's function of a bound molecule with the binding energy $E_{\rm b}=1/(ma^2)$.
Thus, in the strong-coupling regime ($a>0$),
particles in the reservoir ${\rm L}$ can be transferred to the molecular bound states in the reservoir ${\rm R}$ via the two-body tunneling process.

\section*{Large-bias limit}

In the main text, we considered a situation where fermions in the strongly-correlated reservoir ${\rm L}$ with a finite density $N_{\rm L}$ go through the tunneling junction to the dilute reservoir ${\rm R}$ with a vanishing density $N_{\rm R}\rightarrow 0$, i.e., $\mu_{\rm R}\rightarrow -\infty$. While we take the same temperatures $T_{\rm L}=T_{\rm R}$ in the two reservoirs, $T_{\rm R}$ does not affect the result in the present case of $\mu_{\rm R}\rightarrow -\infty$ because the fugacity $z_{\rm R}=e^{\mu_{\rm R}/T_{\rm R}}$ characterizing the distribution vanishes regardless of the value of $T_{\rm R}$.
The condition of the large bias limit [$\mu_{\rm R}=T_{\rm R}\ln(z_{\rm R})\rightarrow -\infty$] is unchanged in both BCS and BEC sides at nonzero temperatures because the dilute reservoir ${\rm R}$ obeys the Boltzmann statistics.
Indeed, we obtain vanishing $N_{\rm R}$ as~\cite{PhysRevA.91.013606}
\begin{align}
 N_{\rm R}= 2z_{\rm R}
 \left(\frac{2\pi}{mT_{\rm R}}\right)^{\frac{3}{2}}
 +O(z_{\rm R}^2)\rightarrow 0 \quad(z_{\rm R}\rightarrow 0).   
\end{align}
The number density $N_{\rm L}$ of the ${\rm L}$-reservoir can be numerically obtained from
\begin{align}
    N_{\rm L}=T_{\rm L}\sum_{\bm{p},\sigma,n}G_{\bm{p},{\rm L}}(i\omega_n).
\end{align}
In this regard, we normalize physical quantities by using the Fermi energy $E_{\rm F,L}=(3\pi^2 N_{\rm L})^{\frac{2}{3}}/(2m)$ and momentum $k_{\rm F,L}=(3\pi^2 N_{\rm L})^{\frac{1}{3}}$.

%\begin{figure}[t]
%    \centering
%    \includegraphics[width=7.5cm]{fig_mudep.eps}
%    \caption{\red{The inverse Fano factor $F^{-1}=I/\mathcal{S}$ as a function of the chemical-potential bias $\Delta\mu=\mu_{\rm L}-\mu_{\rm R}$ at $T_{\rm L}/T_{\rm F,L}=0.3$, $a^{-1}=0$, and $\mathcal{T}_{2,{\rm ren.}}/\mathcal{T}_1=1$.
%    The dashed and dotted lines represent Onsager's relation given by Eq.~(\ref{eq:Onsager}) and the large-bias limit ($\mu_{\rm R}\rightarrow-\infty$), respectively.}}
%    \label{fig:mudep}
%\end{figure}

%\red{
%Figure~\ref{fig:mudep} shows $\Delta\mu$-dependence of the inverse Fano factor $F^{-1}=I/\mathcal{S}$, where the parameters are chosen as $T_{\rm L}/T_{\rm F,L}=0.3$, $a^{-1}=0$, and $\mathcal{T}_{2,{\rm ren.}}/\mathcal{T}_1=1$.
While the Fano factor is well described by the Onsager's relation $F^{-1}(\Delta\mu\rightarrow 0)=\frac{\Delta\mu}{2T}$ in the low-bias regime, $F^{-1}$ approaches the large-bias limit ($\mu_{\rm R}\rightarrow -\infty$) when $\Delta\mu/ E_{\rm F,L}\gesim 1$.
This indicates that it is sufficient to reach the large-bias limit when $\Delta\mu$ is larger than the many-body scale of the reservoir, that is, $E_{\rm F,L}$. 
We note that $\Delta\mu$ can be controllable in cold atomic experiments by preparing the reservoirs with the large density imbalance.


\section{Different tunneling-coupling ratio}

\begin{figure}[t]
    \centering
    \includegraphics[width=7.5cm]{figs2.eps}
    \caption{Fano factor $F$ throughout the BCS-BEC crossover at different tunneling-coupling ratio $\mathcal{T}_{2,{\rm ren.}}/\mathcal{T}_1$. The temperature is taken as $T_{\rm L}/T_{\rm F,L}=0.3$.
    One can see that $F$ changes from 1 to 2 with increasing the interaction strength regardless of different $\mathcal{T}_{2,{\rm ren.}}/\mathcal{T}_1$. }
    \label{fig:tratio}
\end{figure}

Figure~\ref{fig:tratio} shows the calculated Fano factor $F$ with different 
tunneling-coupling ratio $\mathcal{T}_{2,{\rm ren.}}/\mathcal{T}_1$ in the entire BCS-BEC crossover regime at $T_{\rm L}/T_{\rm F,L}=0.3$.
While in the main text we employed $\mathcal{T}_{2,{\rm ren.}}/\mathcal{T}_1=1$,
this ratio depends on the actual detailed setups in each experiment.
If the two-body tunneling is relatively strong as 
$\mathcal{T}_{2,{\rm ren.}}/\mathcal{T}_1=10$, $F$ is close to 2 even in the weak-coupling side [$(k_{\rm F,L}a)^{-1}\simeq -1$].
However, $F$ decreases at weaker coupling even in this case.
On the other hand, in the case with $\mathcal{T}_{2,{\rm ren.}}/\mathcal{T}_1=0.1$,
$F$ remains to be close to 1 even around unitarity.
Nevertheless, $F$ rapidly increases around $(k_{\rm F,L}a)^{-1}=0.3$ and consequently reaches $F=2$ in the strong-coupling limit.

In this way, the detailed structure of the tunneling junction affects how $F$ increases in the BCS-BEC crossover regime.
However, our conclusion that $F=1$ and $F=2$ are achieved in the BCS and BEC limits, respectively, is unchanged even for different tunneling-coupling ratios.
In other words, the pair tunneling process inevitably occurs in the strong-coupling regime even for an infinitesimally small pair-tunneling coupling $\mathcal{T}_{2}$.
This is a natural consequence in the sense that the system is dominated by bound molecules and hence there are no single-particle states in such a regime.

We note that the value of $\mathcal{T}_{2,{\rm ren.}}/\mathcal{T}_1$ is associated with the potential barrier and the interaction strength~\cite{PhysRevA.106.033310}. While it is not so straightforward to estimate $\mathcal{T}_{2,{\rm ren.}}/\mathcal{T}_1$ in each experimental setup,
it is sufficient to observe $F$ at the regime where the anomalously large tunneling current can be found [e.g., at unitarity observed in Ref.~\cite{PhysRevLett.126.055301}] for our purpose of detecting the pair-tunneling current.


%\bibliography{pnas-sample}
\bibliography{./reference}


\end{document}
