# Supplementary material for: Nonequilibrium noise as a probe of pair-tunneling transport in the BCS–BEC crossover
Source: PNAS Nexus. 2023 Feb 9;2(3):pgad045. doi: 10.1093/pnasnexus/pgad045 (PMC9991511; doi:10.1093/pnasnexus/pgad045)
Supplement: pgad045_Supplementary_Data [file pgad045_supplementary_data.zip › PNASNEXUS-PNASNEXUS-2022-00994-T-s01.bib]

@misc{Supplement,
title={Supplement},
howpublished = {See Supporting Information Appendix for a detailed information on detailed calculation of a current and noise, the single-particle Green's function at dilute limit, and effect of the tunneling-coupling ratio.}
}

@article{blanter2000shotnoise,
  title={Shot noise in mesoscopic conductors},
  author={Blanter, Ya. M. and B\"uttiker, M.},
  journal={Phys. Rep.},
  volume={336},
  pages={1},
  year={2000},
  doi = {10.1016/S0370-1573(99)00123-4}
}

@inbook{martin2005shotnoise,
author = {Martin, T.},
year = {2005},
chapter = {5},
title = {Noise in mesoscopic physics, in Nanophysics: Coherence and Transport, Les Houches Session LXXXI},
publisher = {Elsevier},
doi = {10.1016/S0924-8099(05)80047-2}
}

@article{picciotto1997FQHE,
  title={Direct observation of a fractional charge},
  author={de-Picciotto, R. and Reznikov, M. and Heiblum, M. and Umansky, V. and Bunin, G. and Mahalu, D.},
  journal={Nature},
  volume={389},
  pages={162},
  year={1997},
  doi = {10.1038/38241}
}

@article{Saminadayar1997FQHE,
  title = {Observation of the $\mathit{e}\mathit{/}3$ Fractionally Charged Laughlin Quasiparticle},
  author = {Saminadayar, L. and Glattli, D. C. and Jin, Y. and Etienne, B.},
  journal = {Phys. Rev. Lett.},
  volume = {79},
  issue = {13},
  pages = {2526--2529},
  numpages = {0},
  year = {1997},
  month = {Sep},
  publisher = {American Physical Society},
  doi = {10.1103/PhysRevLett.79.2526},
  url = {https://link.aps.org/doi/10.1103/PhysRevLett.79.2526}
}

@article{Jehl1997SC,
  title = {Detection of doubled shot noise in short normal-metal/ superconductor junctions},
  author = {Jehl, X. and Sanquer, M. and Calemczuk, R. and Mailly, D.},
  journal = {Nature},
  volume = {405},
  pages = {50},
  year = {2000},
  doi = {10.1038/35011012},
}

@article{PhysRevLett.84.3398,
  title = {Observation of Photon-Assisted Noise in a Diffusive Normal Metal--Superconductor Junction},
  author = {Kozhevnikov, A. A. and Schoelkopf, R. J. and Prober, D. E.},
  journal = {Phys. Rev. Lett.},
  volume = {84},
  issue = {15},
  pages = {3398--3401},
  numpages = {0},
  year = {2000},
  month = {Apr},
  publisher = {American Physical Society},
  doi = {10.1103/PhysRevLett.84.3398},
  url = {https://link.aps.org/doi/10.1103/PhysRevLett.84.3398}
}

@article{PhysRevB.77.241303,
  title = {Two-electron bunching in transport through a quantum dot induced by Kondo correlations},
  author = {Zarchin, O. and Zaffalon, M. and Heiblum, M. and Mahalu, D. and Umansky, V.},
  journal = {Phys. Rev. B},
  volume = {77},
  issue = {24},
  pages = {241303},
  numpages = {4},
  year = {2008},
  month = {Jun},
  publisher = {American Physical Society},
  doi = {10.1103/PhysRevB.77.241303},
  url = {https://link.aps.org/doi/10.1103/PhysRevB.77.241303}
}

@article{Ferrier2016QD,
  title = {Universality of non-equilibrium fluctuations in strongly correlated quantum liquids},
  author = {Ferrier, M. and Arakawa, T. and Hata, T. and Fujiwara, R. and Delagrange, R. and Weil, R. and Deblock, R. and Sakano, R. and Oguri, A. and Kobayashi, K.},
  journal = {Nature Physics},
  volume = {12},
  issue = {3},
  pages = {230},
  year = {2016},
  doi = {10.1038/nphys3556},
  url = {https://doi.org/10.1038/nphys3556}
}

@article{PhysRevLett.116.146601,
  title = {Super-Poissonian Shot Noise of Squeezed-Magnon Mediated Spin Transport},
  author = {Kamra, Akashdeep and Belzig, Wolfgang},
  journal = {Phys. Rev. Lett.},
  volume = {116},
  issue = {14},
  pages = {146601},
  numpages = {5},
  year = {2016},
  month = {Apr},
  publisher = {American Physical Society},
  doi = {10.1103/PhysRevLett.116.146601},
  url = {https://link.aps.org/doi/10.1103/PhysRevLett.116.146601}
}

@article{PhysRevB.94.014419,
  title = {Magnon-mediated spin current noise in ferromagnet $|$ nonmagnetic conductor hybrids},
  author = {Kamra, Akashdeep and Belzig, Wolfgang},
  journal = {Phys. Rev. B},
  volume = {94},
  issue = {1},
  pages = {014419},
  numpages = {10},
  year = {2016},
  month = {Jul},
  publisher = {American Physical Society},
  doi = {10.1103/PhysRevB.94.014419},
  url = {https://link.aps.org/doi/10.1103/PhysRevB.94.014419}
}

@article{PhysRevB.97.014427,
  title = {Noise in tunneling spin current across coupled quantum spin chains},
  author = {Aftergood, Joshua and Takei, So},
  journal = {Phys. Rev. B},
  volume = {97},
  issue = {1},
  pages = {014427},
  numpages = {11},
  year = {2018},
  month = {Jan},
  publisher = {American Physical Society},
  doi = {10.1103/PhysRevB.97.014427},
  url = {https://link.aps.org/doi/10.1103/PhysRevB.97.014427}
}


@article{hausler2017scanning,
  title={Scanning gate microscope for cold atomic gases},
  author={H{\"a}usler, Samuel and Nakajima, Shuta and Lebrat, Martin and Husmann, Dominik and Krinner, Sebastian and Esslinger, Tilman and Brantut, Jean-Philippe},
  journal={Phys. Rev. Lett.},
  volume={119},
  number={3},
  pages={030403},
  year={2017},
  publisher={APS}
}


@article{kwon2020strongly,
  title={Strongly correlated superfluid order parameters from dc Josephson supercurrents},
  author={Kwon, WJ and Del Pace, G and Panza, R and Inguscio, M and Zwerger, W and Zaccanti, M and Scazza, F and Roati, G},
  journal={Science},
  volume={369},
  number={6499},
  pages={84--88},
  year={2020},
  publisher={American Association for the Advancement of Science}
}

@article{luick2020ideal,
  title={An ideal Josephson junction in an ultracold two-dimensional Fermi gas},
  author={Luick, Niclas and Sobirey, Lennart and Bohlen, Markus and Singh, Vijay Pal and Mathey, Ludwig and Lompe, Thomas and Moritz, Henning},
  journal={Science},
  volume={369},
  number={6499},
  pages={89--91},
  year={2020},
  publisher={American Association for the Advancement of Science}
}


@article{PhysRevLett.118.105303,
  title = {Anomalous Transport in the Superfluid Fluctuation Regime},
  author = {Uchino, Shun and Ueda, Masahito},
  journal = {Phys. Rev. Lett.},
  volume = {118},
  issue = {10},
  pages = {105303},
  numpages = {6},
  year = {2017},
  month = {Mar},
  publisher = {American Physical Society},
  doi = {10.1103/PhysRevLett.118.105303},
  url = {https://link.aps.org/doi/10.1103/PhysRevLett.118.105303}
}

@article{PhysRevA.95.013623,
  title = {Anomalous conductance of a strongly interacting Fermi gas through a quantum point contact},
  author = {Liu, Boyang and Zhai, Hui and Zhang, Shizhong},
  journal = {Phys. Rev. A},
  volume = {95},
  issue = {1},
  pages = {013623},
  numpages = {8},
  year = {2017},
  month = {Jan},
  publisher = {American Physical Society},
  doi = {10.1103/PhysRevA.95.013623},
  url = {https://link.aps.org/doi/10.1103/PhysRevA.95.013623}
}


@article{PhysRevA.100.043604,
  title = {Enhancement of the thermal-transport figure of merit and breakdown of the Wiedemann-Franz law in unitary Fermi gases},
  author = {Han, Xinloong and Liu, Boyang and Hu, Jiangping},
  journal = {Phys. Rev. A},
  volume = {100},
  issue = {4},
  pages = {043604},
  numpages = {5},
  year = {2019},
  month = {Oct},
  publisher = {American Physical Society},
  doi = {10.1103/PhysRevA.100.043604},
  url = {https://link.aps.org/doi/10.1103/PhysRevA.100.043604}
}

@article{PhysRevResearch.2.023152,
  title = {Mesoscopic spin transport between strongly interacting Fermi gases},
  author = {Sekino, Yuta and Tajima, Hiroyuki and Uchino, Shun},
  journal = {Phys. Rev. Research},
  volume = {2},
  issue = {2},
  pages = {023152},
  numpages = {11},
  year = {2020},
  month = {May},
  publisher = {American Physical Society},
  doi = {10.1103/PhysRevResearch.2.023152},
  url = {https://link.aps.org/doi/10.1103/PhysRevResearch.2.023152}
}


@article{PhysRevResearch.2.023340,
  title = {Role of Nambu-Goldstone modes in the fermionic-superfluid point contact},
  author = {Uchino, Shun},
  journal = {Phys. Rev. Research},
  volume = {2},
  issue = {2},
  pages = {023340},
  numpages = {8},
  year = {2020},
  month = {Jun},
  publisher = {American Physical Society},
  doi = {10.1103/PhysRevResearch.2.023340},
  url = {https://link.aps.org/doi/10.1103/PhysRevResearch.2.023340}
}

@article{furutani2020strong,
  title={Strong-Coupling Effects on Quantum Transport in an Ultracold Fermi Gas},
  author={Furutani, Koichiro and Ohashi, Yoji},
  journal={Journal of Low Temperature Physics},
  volume={201},
  number={1},
  pages={49--57},
  year={2020},
  publisher={Springer}
}


@article{PhysRevA.98.063619,
  title = {Universal noise in continuous transport measurements of interacting fermions},
  author = {Uchino, Shun and Ueda, Masahito and Brantut, Jean-Philippe},
  journal = {Phys. Rev. A},
  volume = {98},
  issue = {6},
  pages = {063619},
  numpages = {11},
  year = {2018},
  month = {Dec},
  publisher = {American Physical Society},
  doi = {10.1103/PhysRevA.98.063619},
  url = {https://link.aps.org/doi/10.1103/PhysRevA.98.063619}
}

@article{PhysRevA.77.043609,
  title = {Macroscopic periodic tunneling of Fermi atoms in the BCS-BEC crossover},
  author = {Salasnich, L. and Manini, N. and Toigo, F.},
  journal = {Phys. Rev. A},
  volume = {77},
  issue = {4},
  pages = {043609},
  numpages = {5},
  year = {2008},
  month = {Apr},
  publisher = {American Physical Society},
  doi = {10.1103/PhysRevA.77.043609},
  url = {https://link.aps.org/doi/10.1103/PhysRevA.77.043609}
}


@article{PhysRevLett.117.255302,
  title = {Anomalous Conductances in an Ultracold Quantum Wire},
  author = {Kan\'asz-Nagy, M. and Glazman, L. and Esslinger, T. and Demler, E. A.},
  journal = {Phys. Rev. Lett.},
  volume = {117},
  issue = {25},
  pages = {255302},
  numpages = {6},
  year = {2016},
  month = {Dec},
  publisher = {American Physical Society},
  doi = {10.1103/PhysRevLett.117.255302},
  url = {https://link.aps.org/doi/10.1103/PhysRevLett.117.255302}
}

@article{PhysRevA.98.041601,
  title = {Controlled transport between Fermi superfluids through a quantum point contact},
  author = {Yao, Juan and Liu, Boyang and Sun, Mingyuan and Zhai, Hui},
  journal = {Phys. Rev. A},
  volume = {98},
  issue = {4},
  pages = {041601},
  numpages = {5},
  year = {2018},
  month = {Oct},
  publisher = {American Physical Society},
  doi = {10.1103/PhysRevA.98.041601},
  url = {https://link.aps.org/doi/10.1103/PhysRevA.98.041601}
}


@article{damanet2019reservoir,
  title={Reservoir engineering of Cooper-pair-assisted transport with cold atoms},
  author={Damanet, Fran{\c{c}}ois and Mascarenhas, Eduardo and Pekker, David and Daley, Andrew J},
  journal={New Journal of Physics},
  volume={21},
  number={11},
  pages={115001},
  year={2019},
  publisher={IOP Publishing}
}

@article{PhysRevA.100.063601,
  title = {Critical Josephson current in BCS-BEC--crossover superfluids},
  author = {Zaccanti, M. and Zwerger, W.},
  journal = {Phys. Rev. A},
  volume = {100},
  issue = {6},
  pages = {063601},
  numpages = {8},
  year = {2019},
  month = {Dec},
  publisher = {American Physical Society},
  doi = {10.1103/PhysRevA.100.063601},
  url = {https://link.aps.org/doi/10.1103/PhysRevA.100.063601}
}

@article{piselli2020josephson,
  title={Josephson effect at finite temperature along the BCS-BEC crossover},
  author={Piselli, Verdiana and Simonucci, Stefano and Strinati, G Calvanese},
  journal={Physical Review B},
  volume={102},
  number={14},
  pages={144517},
  year={2020},
  publisher={APS}
}


@article{setiawan2021analytic,
  title={Analytic approach to transport in Josephson junctions beyond the Andreev approximation: General theory and applications to the BEC-BCS crossover},
  author={Setiawan, F and Hofmann, Johannes},
  journal={arXiv},
  volume={:2108.10333},
  year={2021}
}


@article{OHASHI2020103739,
title = {BCS-BEC crossover in cold atomic and in nuclear systems},
journal = {Progress in Particle and Nuclear Physics},
volume = {111},
pages = {103739},
year = {2020},
issn = {0146-6410},
doi = {https://doi.org/10.1016/j.ppnp.2019.103739},
url = {https://www.sciencedirect.com/science/article/pii/S0146641019300742},
author = {Ohashi, Y. and Tajima, H. and {van Wyk}, P.},
keywords = {BCS-BEC crossover, Ultracold Fermi gas, Fermi superfluids, Bose–Einstein condensation, Neutron star, Strong-coupling phenomenon},
abstract = {We review the BCS (Bardeen–Cooper–Schrieffer)–BEC (Bose–Einstein condensation) crossover phenomenon discussed in an ultracold Fermi atomic gas and a neutron superfluid in the low-density crust regime of a neutron star. A purpose of this paper is to show that these two very different atomic and nuclear systems can be closely related to each other from the viewpoint of this quantum many-body phenomenon. We explain how the BCS–BEC crossover is realized in the former atomic system by using the novel pairing mechanism called Feshbach resonance. We present a simple explanation for this crossover phenomenon to grasp the essence, as well as detailed microscopic theories that can cover the entire BCS–BEC crossover region. In the latter, we point out that the ordinary BCS theory already has the ability to describe the BCS–BEC crossover at T=0. At finite temperatures T>0, however, we need to go beyond this mean-field theory. Besides general aspects of the BCS–BEC crossover phenomenon, we also pick up special topics peculiar to each atomic gas and neutron fluid. The first one is the pseudogap phenomenon in the normal state of a Fermi atomic gas. The second one is the problem of non-zero effective range in an s-wave neutron superfluid.}
}

@article{PhysRevLett.126.055301,
  title = {Tunneling Transport of Unitary Fermions across the Superfluid Transition},
  author = {Del Pace, G. and Kwon, W. J. and Zaccanti, M. and Roati, G. and Scazza, F.},
  journal = {Phys. Rev. Lett.},
  volume = {126},
  issue = {5},
  pages = {055301},
  numpages = {7},
  year = {2021},
  month = {Feb},
  publisher = {American Physical Society},
  doi = {10.1103/PhysRevLett.126.055301},
  url = {https://link.aps.org/doi/10.1103/PhysRevLett.126.055301}
}

@article {Krinner8144,
	author = {Krinner, Sebastian and Lebrat, Martin and Husmann, Dominik and Grenier, Charles and Brantut, Jean-Philippe and Esslinger, Tilman},
	title = {Mapping out spin and particle conductances in a quantum point contact},
	journal = {Proceedings of the National Academy of Sciences},
	volume = {113},
	number = {29},
	pages = {8144--8149},
	year = {2016},
	doi = {10.1073/pnas.1601812113},
	publisher = {National Academy of Sciences},
	abstract = {Predicting the transport properties of interacting particles in the quantum regime is challenging. A conceptually simple situation is realized by connecting two reservoirs through a quantum point contact. For noninteracting fermions, the conductance is quantized in units of the inverse of Planck{\textquoteright}s constant, reflecting the contribution to transport of an individual quantum state. We use a cold atomic Fermi gas to map out the spin and particle conductance in a quantum point contact for increasing attractive interactions and observe remarkable effects of interactions on both spin and particle transport. Our work provides maps of conductance over a wide range of parameters and in the presence of many-body correlations, yielding new insights into the nature of strongly attractive Fermi gases.We study particle and spin transport in a single-mode quantum point contact, using a charge neutral, quantum degenerate Fermi gas with tunable, attractive interactions. This yields the spin and particle conductance of the point contact as a function of chemical potential or confinement. The measurements cover a regime from weak attraction, where quantized conductance is observed, to the resonantly interacting superfluid. Spin conductance exhibits a broad maximum when varying the chemical potential at moderate interactions, which signals the emergence of Cooper pairing. In contrast, the particle conductance is unexpectedly enhanced even before the gas is expected to turn into a superfluid, continuously rising from the plateau at 1/h for weak interactions to plateau-like features at nonuniversal values as high as 4/h for intermediate interactions. For strong interactions, the particle conductance plateaus disappear and the spin conductance gets suppressed, confirming the spin-insulating character of a superfluid. Our observations document the breakdown of universal conductance quantization as many-body correlations appear. The observed anomalous quantization challenges a Fermi liquid description of the normal phase, shedding new light on the nature of the strongly attractive Fermi gas.},
	issn = {0027-8424},
	URL = {https://www.pnas.org/content/113/29/8144},
	eprint = {https://www.pnas.org/content/113/29/8144.full.pdf},
}

@article{PhysRevX.11.021034,
  title = {Interaction-Assisted Reversal of Thermopower with Ultracold Atoms},
  author = {H\"ausler, Samuel and Fabritius, Philipp and Mohan, Jeffrey and Lebrat, Martin and Corman, Laura and Esslinger, Tilman},
  journal = {Phys. Rev. X},
  volume = {11},
  issue = {2},
  pages = {021034},
  numpages = {18},
  year = {2021},
  month = {May},
  publisher = {American Physical Society},
  doi = {10.1103/PhysRevX.11.021034},
  url = {https://link.aps.org/doi/10.1103/PhysRevX.11.021034}
}


@article{nakagawa2021gate,
  title={Gate-controlled BCS-BEC crossover in a two-dimensional superconductor},
  author={Nakagawa, Yuji and Kasahara, Yuichi and Nomoto, Takuya and Arita, Ryotaro and Nojima, Tsutomu and Iwasa, Yoshihiro},
  journal={Science},
  volume={372},
  number={6538},
  pages={190--195},
  year={2021},
  publisher={American Association for the Advancement of Science}
}

@article{lubashevsky2012shallow,
  title={Shallow pockets and very strong coupling superconductivity in FeSe x Te 1- x},
  author={Lubashevsky, Y and Lahoud, E and Chashka, K and Podolsky, D and Kanigel, A},
  journal={Nature Physics},
  volume={8},
  number={4},
  pages={309--312},
  year={2012},
  publisher={Nature Publishing Group}
}


@article{kasahara2014field,
  title={Field-induced superconducting phase of FeSe in the BCS-BEC cross-over},
  author={Kasahara, Shigeru and Watashige, Tatsuya and Hanaguri, Tetsuo and Kohsaka, Yuhki and Yamashita, Takuya and Shimoyama, Yusuke and Mizukami, Yuta and Endo, Ryota and Ikeda, Hiroaki and Aoyama, Kazushi and others},
  journal={Proceedings of the National Academy of Sciences},
  volume={111},
  number={46},
  pages={16309--16313},
  year={2014},
  publisher={National Acad Sciences}
}

@article{rinott2017tuning,
  title={Tuning across the BCS-BEC crossover in the multiband superconductor Fe1+ ySexTe1- x: An angle-resolved photoemission study},
  author={Rinott, Shahar and Chashka, KB and Ribak, Amit and Rienks, Emile DL and Taleb-Ibrahimi, Amina and Le Fevre, Patrick and Bertran, Fran{\c{c}}ois and Randeria, Mohit and Kanigel, Amit},
  journal={Science advances},
  volume={3},
  number={4},
  pages={e1602372},
  year={2017},
  publisher={American Association for the Advancement of Science}
}

@article{hanaguri2019quantum,
  title={Quantum vortex core and missing pseudogap in the multiband BCS-BEC crossover superconductor FeSe},
  author={Hanaguri, Tetsuo and Kasahara, Shigeru and B{\"o}ker, Jakob and Eremin, Ilya and Shibauchi, Takasada and Matsuda, Yuji},
  journal={Physical review letters},
  volume={122},
  number={7},
  pages={077001},
  year={2019},
  publisher={APS}
}


@article{Sowinski_2016,
	doi = {10.1209/0295-5075/113/56003},
	url = {https://doi.org/10.1209/0295-5075/113/56003},
	year = 2016,
	month = {mar},
	publisher = {{IOP} Publishing},
	volume = {113},
	number = {5},
	pages = {56003},
	author = {Tomasz Sowi{\'{n}}ski and Mariusz Gajda and Kazimierz Rza{\.{z}}ewski},
	title = {Diffusion in a system of a few distinguishable fermions in a one-dimensional double-well potential},
	journal = {{EPL} (Europhysics Letters)},
	abstract = {Dynamical properties of a few ultra-cold fermions confined in a double-well potential are studied. We show that the dynamics, which is governed by single-particle tunnelings for vanishing interactions, is completely different for strong interactions. Depending on the details of the configuration, for sufficiently strong interactions (repulsions or attractions) the particle flow through the barrier can be accelerated or slowed down. This effect cannot be explained with the single-particle picture. It is clarified with a direct inspection of the spectrum of the few-body Hamiltonian.}
}

@article{PhysRevA.98.053614,
  title = {Correlated tunneling dynamics of an ultracold Fermi-Fermi mixture confined in a double well},
  author = {Erdmann, J. and Mistakidis, S. I. and Schmelcher, P.},
  journal = {Phys. Rev. A},
  volume = {98},
  issue = {5},
  pages = {053614},
  numpages = {15},
  year = {2018},
  month = {Nov},
  publisher = {American Physical Society},
  doi = {10.1103/PhysRevA.98.053614},
  url = {https://link.aps.org/doi/10.1103/PhysRevA.98.053614}
}


@article{PhysRevLett.120.037201,
  title = {Spin Current Noise of the Spin Seebeck Effect and Spin Pumping},
  author = {Matsuo, M. and Ohnuma, Y. and Kato, T. and Maekawa, S.},
  journal = {Phys. Rev. Lett.},
  volume = {120},
  issue = {3},
  pages = {037201},
  numpages = {5},
  year = {2018},
  month = {Jan},
  publisher = {American Physical Society},
  doi = {10.1103/PhysRevLett.120.037201},
  url = {https://link.aps.org/doi/10.1103/PhysRevLett.120.037201}
}


@article{amico2021roadmap,
  title={Roadmap on Atomtronics: State of the art and perspective},
  author={Amico, L and Boshier, M and Birkl, G and Minguzzi, A and Miniatura, C and Kwek, L-C and Aghamalyan, D and Ahufinger, V and Anderson, D and Andrei, N and others},
  journal={AVS Quantum Science},
  volume={3},
  number={3},
  pages={039201},
  year={2021},
  publisher={American Vacuum Society}
}

@article{STRINATI20181,
title = {The BCS–BEC crossover: From ultra-cold Fermi gases to nuclear systems},
journal = {Physics Reports},
volume = {738},
pages = {1-76},
year = {2018},
note = {The BCS–BEC crossover: From ultra-cold Fermi gases to nuclear systems},
issn = {0370-1573},
doi = {https://doi.org/10.1016/j.physrep.2018.02.004},
url = {https://www.sciencedirect.com/science/article/pii/S0370157318300267},
author = {Giancarlo Calvanese Strinati and Pierbiagio Pieri and Gerd Röpke and Peter Schuck and Michael Urban},
abstract = {This report addresses topics and questions of common interest in the fields of ultra-cold gases and nuclear physics in the context of the BCS–BEC crossover. By this crossover, the phenomena of Bardeen–Cooper–Schrieffer (BCS) superfluidity and Bose–Einstein condensation (BEC), which share the same kind of spontaneous symmetry breaking, are smoothly connected through the progressive reduction of the size of the fermion pairs involved as the fundamental entities in both phenomena. This size ranges, from large values when Cooper pairs are strongly overlapping in the BCS limit of a weak inter-particle attraction, to small values when composite bosons are non-overlapping in the BEC limit of a strong inter-particle attraction, across the intermediate unitarity limit where the size of the pairs is comparable with the average inter-particle distance. The BCS–BEC crossover has recently been realized experimentally, and essentially in all of its aspects, with ultra-cold Fermi gases. This realization, in turn, has raised the interest of the nuclear physics community in the crossover problem, since it represents an unprecedented tool to test fundamental and unanswered questions of nuclear many-body theory. Here, we focus on the several aspects of the BCS–BEC crossover, which are of broad joint interest to both ultra-cold Fermi gases and nuclear matter, and which will likely help to solve in the future some open problems in nuclear physics (concerning, for instance, neutron stars). Similarities and differences occurring in ultra-cold Fermi gases and nuclear matter will then be emphasized, not only about the relative phenomenologies but also about the theoretical approaches to be used in the two contexts. Common to both contexts is the fact that at zero temperature the BCS–BEC crossover can be described at the mean-field level with reasonable accuracy. At finite temperature, on the other hand, inclusion of pairing fluctuations beyond mean field represents an essential ingredient of the theory, especially in the normal phase where they account for precursor pairing effects. After an introduction to present the key concepts of the BCS–BEC crossover, this report discusses the mean-field treatment of the superfluid phase, both for homogeneous and inhomogeneous systems, as well as for symmetric (spin- or isospin-balanced) and asymmetric (spin- or isospin-imbalanced) matter. Pairing fluctuations in the normal phase are then considered, with their manifestations in thermodynamic and dynamic quantities. The last two Sections provide a more specialized discussion of the BCS–BEC crossover in ultra-cold Fermi gases and nuclear matter, respectively. The separate discussion in the two contexts aims at cross communicating to both communities topics and aspects which, albeit arising in one of the two fields, share a strong common interest.}
}

@article{mueller2017review,
  title={Review of pseudogaps in strongly interacting Fermi gases},
  author={Mueller, Erich J},
  journal={Reports on Progress in Physics},
  volume={80},
  number={10},
  pages={104401},
  year={2017},
  publisher={IOP Publishing}
}

@article{PhysRevB.98.064512,
  title = {Gate-controlled low carrier density superconductors: Toward the two-dimensional BCS-BEC crossover},
  author = {Nakagawa, Y. and Saito, Y. and Nojima, T. and Inumaru, K. and Yamanaka, S. and Kasahara, Y. and Iwasa, Y.},
  journal = {Phys. Rev. B},
  volume = {98},
  issue = {6},
  pages = {064512},
  numpages = {8},
  year = {2018},
  month = {Aug},
  publisher = {American Physical Society},
  doi = {10.1103/PhysRevB.98.064512},
  url = {https://link.aps.org/doi/10.1103/PhysRevB.98.064512}
}

@article{doi:10.1126/science.abe3987,
author = {Koen M. Bastiaans  and Damianos Chatzopoulos  and Jian-Feng Ge  and Doohee Cho  and Willem O. Tromp  and Jan M. van Ruitenbeek  and Mark H. Fischer  and Pieter J. de Visser  and David J. Thoen  and Eduard F. C. Driessen  and Teunis M. Klapwijk  and Milan P. Allan },
title = {Direct evidence for Cooper pairing without a spectral gap in a disordered superconductor above $T_{\rm c}$},
journal = {Science},
volume = {374},
number = {6567},
pages = {608-611},
year = {2021},
doi = {10.1126/science.abe3987},
URL = {https://www.science.org/doi/abs/10.1126/science.abe3987},
eprint = {https://www.science.org/doi/pdf/10.1126/science.abe3987},
    abstract = { At low enough temperatures, superconductors are capable of conducting electricity without any resistance because of the formation of so-called Cooper pairs of electrons. Cooper pairs typically form at the same critical temperature at which superconductivity sets in. In certain materials, they are thought to form above that temperature, but showing this property directly in an experiment is tricky. Bastiaans et al. used tunneling noise spectroscopy to measure the effective charge of current carriers in the disordered superconductor titanium nitride. As expected, below the critical temperature, the effective charge was equal to two electron charges. However, this behavior persisted above the critical temperature, indicating that electron pairs exist in that regime. —JS Tunneling noise spectroscopy was used to measure the effective charge of carriers in titanium nitride. The idea that preformed Cooper pairs could exist in a superconductor at temperatures higher than its zero-resistance critical temperature (Tc) has been explored for unconventional, interfacial, and disordered superconductors, but direct experimental evidence is lacking. We used scanning tunneling noise spectroscopy to show that preformed Cooper pairs exist up to temperatures much higher than Tc in the disordered superconductor titanium nitride by observing an enhancement in the shot noise that is equivalent to a change of the effective charge from one to two electron charges. We further show that the spectroscopic gap fills up rather than closes with increasing temperature. Our results demonstrate the existence of a state above Tc that, much like an ordinary metal, has no (pseudo)gap but carries charge through paired electrons. }
}

@article{zhou2019electron,
  title={Electron pairing in the pseudogap state revealed by shot noise in copper oxide junctions},
  author={Zhou, Panpan and Chen, Liyang and Liu, Yue and Sochnikov, Ilya and Bollinger, Anthony T and Han, Myung-Geun and Zhu, Yimei and He, Xi and Boz\v{o}vi{\'c}, Ivan and Natelson, Douglas},
  journal={Nature},
  volume={572},
  number={7770},
  pages={493--496},
  year={2019},
  publisher={Nature Publishing Group}
}

@article{bovzovic2020pre,
  title={Pre-formed Cooper pairs in copper oxides and LaAlO 3—SrTiO 3 heterostructures},
  author={Bo{\v{z}}ovi{\'c}, Ivan and Levy, Jeremy},
  journal={Nature Physics},
  volume={16},
  number={7},
  pages={712--717},
  year={2020},
  publisher={Nature Publishing Group}
}


@article{PhysRevA.91.013606,
  title = {High-temperature limit of the resonant Fermi gas},
  author = {Ngampruetikorn, Vudtiwat and Parish, Meera M. and Levinsen, Jesper},
  journal = {Phys. Rev. A},
  volume = {91},
  issue = {1},
  pages = {013606},
  numpages = {16},
  year = {2015},
  month = {Jan},
  publisher = {American Physical Society},
  doi = {10.1103/PhysRevA.91.013606},
  url = {https://link.aps.org/doi/10.1103/PhysRevA.91.013606}
}

@article{PhysRevB.61.15370,
  title = {Strong-coupling limit in the evolution from BCS superconductivity to Bose-Einstein condensation},
  author = {Pieri, P. and Strinati, G. C.},
  journal = {Phys. Rev. B},
  volume = {61},
  issue = {22},
  pages = {15370--15381},
  numpages = {0},
  year = {2000},
  month = {Jun},
  publisher = {American Physical Society},
  doi = {10.1103/PhysRevB.61.15370},
  url = {https://link.aps.org/doi/10.1103/PhysRevB.61.15370}
}

@article{PhysRevB.68.144507,
  title = {Evolution from BCS superconductivity to Bose-Einstein condensation: Current correlation function in the broken-symmetry phase},
  author = {Andrenacci, N. and Pieri, P. and Strinati, G. C.},
  journal = {Phys. Rev. B},
  volume = {68},
  issue = {14},
  pages = {144507},
  numpages = {21},
  year = {2003},
  month = {Oct},
  publisher = {American Physical Society},
  doi = {10.1103/PhysRevB.68.144507},
  url = {https://link.aps.org/doi/10.1103/PhysRevB.68.144507}
}

@article{PhysRevX.12.011016,
  title = {Mott-Driven BEC-BCS Crossover in a Doped Spin Liquid Candidate $\ensuremath{\kappa}\text{\ensuremath{-}}(\mathrm{BEDT}\text{\ensuremath{-}}\mathrm{TTF}{)}_{4}{\mathrm{Hg}}_{2.89}{\mathrm{Br}}_{8}$},
  author = {Suzuki, Y. and Wakamatsu, K. and Ibuka, J. and Oike, H. and Fujii, T. and Miyagawa, K. and Taniguchi, H. and Kanoda, K.},
  journal = {Phys. Rev. X},
  volume = {12},
  issue = {1},
  pages = {011016},
  numpages = {9},
  year = {2022},
  month = {Jan},
  publisher = {American Physical Society},
  doi = {10.1103/PhysRevX.12.011016},
  url = {https://link.aps.org/doi/10.1103/PhysRevX.12.011016}
}
@article{park2021tunable,
  title={Tunable strongly coupled superconductivity in magic-angle twisted trilayer graphene},
  author={Park, Jeong Min and Cao, Yuan and Watanabe, Kenji and Taniguchi, Takashi and Jarillo-Herrero, Pablo},
  journal={Nature},
  volume={590},
  number={7845},
  pages={249--255},
  year={2021},
  publisher={Nature Publishing Group}
}
@book{zwerger2011bcs,
  title={The BCS-BEC crossover and the unitary Fermi gas},
  author={Zwerger, Wilhelm},
  volume={836},
  year={2011},
  publisher={Springer Science \& Business Media}
}

@article{LIU201337,
title = {Virial expansion for a strongly correlated Fermi system and its application to ultracold atomic Fermi gases},
journal = {Physics Reports},
volume = {524},
number = {2},
pages = {37-83},
year = {2013},
note = {Virial expansion for a strongly correlated Fermi system and its application to ultracold atomic Fermi gases},
issn = {0370-1573},
doi = {https://doi.org/10.1016/j.physrep.2012.10.004},
url = {https://www.sciencedirect.com/science/article/pii/S0370157312003493},
author = {Xia-Ji Liu},
keywords = {Ultracold atomic Fermi gas, Virial expansion, Feshbach resonance, Thermodynamics, Virial coefficient},
abstract = {A strongly correlated Fermi system plays a fundamental role in very different areas of physics, from neutron stars, quark–gluon plasmas, to high temperature superconductors. Despite the broad applicability, it is notoriously difficult to be understood theoretically because of the absence of a small interaction parameter. Recent achievements of ultracold trapped Fermi atoms near a Feshbach resonance have ushered in enormous changes. The unprecedented control of interaction, geometry and purity in these novel systems has led to many exciting experimental results, which are to be urgently understood at both low and finite temperatures. Here we review the latest developments of virial expansion for a strongly correlated Fermi gas and their applications on ultracold trapped Fermi atoms. We show remarkable, quantitative agreements between virial predictions and various recent experimental measurements at about the Fermi degenerate temperature. For equations of state, we discuss a practical way of determining high-order virial coefficients and use it to calculate accurately the long-sought third-order virial coefficient, which is now verified firmly in experiments at ENS and MIT. We discuss also virial expansion of a new many-body parameter—Tan’s contact. We then turn to less widely discussed issues of dynamical properties. For dynamic structure factors, the virial prediction agrees well with the measurement at the Swinburne University of Technology. For single-particle spectral functions, we show that the expansion up to the second order accounts for the main feature of momentum-resolved rf-spectroscopy for a resonantly interacting Fermi gas, as recently reported by JILA. In the near future, more practical applications with virial expansion are possible, owing to the ever-growing power in computation.}
}


@article{JARRELL1996133,
title = {Bayesian inference and the analytic continuation of imaginary-time quantum Monte Carlo data},
journal = {Physics Reports},
volume = {269},
number = {3},
pages = {133-195},
year = {1996},
issn = {0370-1573},
doi = {https://doi.org/10.1016/0370-1573(95)00074-7},
url = {https://www.sciencedirect.com/science/article/pii/0370157395000747},
author = {Mark Jarrell and J.E. Gubernatis},
abstract = {We present a way to use Bayesian statistical inference and the principle of maximum entropy to analytically continue imaginary-time quantum Monte Carlo data. We supply the details that are lacking in the seminal literature but are important for the motivated reader to understand the assumptions and approximations embodied in these methods. First, we summarize the general relations between quantum correlation functions and spectral densities. We then review the basic principles, formalism, and philosophy of Bayesian inference and discuss the application of this approach in the context of the analytic continuation problem. Next, we present a detailed case study for the symmetric, infinite-dimension Anderson Hamiltonian. We chose this Hamiltonian because the qualitative features of its spectral density are well established and because a particularly convenient algorithm exists to produce the imaginary-time Green's function data. Shown are all the intermediate steps of data and solution qualification. The importance of careful data preparation and error propagation in the analytic continuation is discussed in the context of this example. Then, we review the different physical systems and physical quantities to which these, or related, procedures have been applied. Finally, we describe other features concerning the application of our methods, their possible improvement, and areas for additional study.}
}

@article{PhysRevA.106.033310,
  title = {Multiparticle tunneling transport at strongly correlated interfaces},
  author = {Tajima, Hiroyuki and Oue, Daigo and Matsuo, Mamoru},
  journal = {Phys. Rev. A},
  volume = {106},
  issue = {3},
  pages = {033310},
  numpages = {8},
  year = {2022},
  month = {Sep},
  publisher = {American Physical Society},
  doi = {10.1103/PhysRevA.106.033310},
  url = {https://link.aps.org/doi/10.1103/PhysRevA.106.033310}
}

@book{griffiths2018introduction,
  title={Introduction to quantum mechanics},
  author={Griffiths, David J and Schroeter, Darrell F},
  year={2018},
  publisher={Cambridge university press}
}

@article{brantut2013thermoelectric,
  title={A thermoelectric heat engine with ultracold atoms},
  author={Brantut, Jean-Philippe and Grenier, Charles and Meineke, Jakob and Stadler, David and Krinner, Sebastian and Kollath, Corinna and Esslinger, Tilman and Georges, Antoine},
  journal={Science},
  volume={342},
  number={6159},
  pages={713--715},
  year={2013},
  publisher={American Association for the Advancement of Science}
}

@article{RevModPhys.82.1225,
  title = {Feshbach resonances in ultracold gases},
  author = {Chin, Cheng and Grimm, Rudolf and Julienne, Paul and Tiesinga, Eite},
  journal = {Rev. Mod. Phys.},
  volume = {82},
  issue = {2},
  pages = {1225--1286},
  numpages = {0},
  year = {2010},
  month = {Apr},
  publisher = {American Physical Society},
  doi = {10.1103/RevModPhys.82.1225},
  url = {https://link.aps.org/doi/10.1103/RevModPhys.82.1225}
}


@article{PhysRevLett.109.220402,
  title = {Measurement of the Homogeneous Contact of a Unitary Fermi Gas},
  author = {Sagi, Yoav and Drake, Tara E. and Paudel, Rabin and Jin, Deborah S.},
  journal = {Phys. Rev. Lett.},
  volume = {109},
  issue = {22},
  pages = {220402},
  numpages = {4},
  year = {2012},
  month = {Nov},
  publisher = {American Physical Society},
  doi = {10.1103/PhysRevLett.109.220402},
  url = {https://link.aps.org/doi/10.1103/PhysRevLett.109.220402}
}

@book{imry2002introduction,
  title={Introduction to mesoscopic physics},
  author={Imry, Yoseph},
  number={2},
  year={2002},
  publisher={Oxford University Press on Demand}
}

@article{PhysRevB.46.12485,
  title = {Scattering theory of current and intensity noise correlations in conductors and wave guides},
  author = {B\"uttiker, M.},
  journal = {Phys. Rev. B},
  volume = {46},
  issue = {19},
  pages = {12485--12507},
  numpages = {0},
  year = {1992},
  month = {Nov},
  publisher = {American Physical Society},
  doi = {10.1103/PhysRevB.46.12485},
  url = {https://link.aps.org/doi/10.1103/PhysRevB.46.12485}
}

@article{blanter2000shot,
  title={Shot noise in mesoscopic conductors},
  author={Blanter, Ya M and B{\"u}ttiker, Markus},
  journal={Physics reports},
  volume={336},
  number={1-2},
  pages={1--166},
  year={2000},
  publisher={Elsevier}
}

@article{RevModPhys.80.885,
  title = {Many-body physics with ultracold gases},
  author = {Bloch, Immanuel and Dalibard, Jean and Zwerger, Wilhelm},
  journal = {Rev. Mod. Phys.},
  volume = {80},
  issue = {3},
  pages = {885--964},
  numpages = {0},
  year = {2008},
  month = {Jul},
  publisher = {American Physical Society},
  doi = {10.1103/RevModPhys.80.885},
  url = {https://link.aps.org/doi/10.1103/RevModPhys.80.885}
}

@article{PhysRevResearch.4.023231,
  title = {Transport of spin and mass at normal-superfluid interfaces in the unitary Fermi gas},
  author = {Zhang, Ding and Sommer, Ariel T.},
  journal = {Phys. Rev. Research},
  volume = {4},
  issue = {2},
  pages = {023231},
  numpages = {17},
  year = {2022},
  month = {Jun},
  publisher = {American Physical Society},
  doi = {10.1103/PhysRevResearch.4.023231},
  url = {https://link.aps.org/doi/10.1103/PhysRevResearch.4.023231}
}

@article{husmann2015connecting,
  title={Connecting strongly correlated superfluids by a quantum point contact},
  author={Husmann, Dominik and Uchino, Shun and Krinner, Sebastian and Lebrat, Martin and Giamarchi, Thierry and Esslinger, Tilman and Brantut, Jean-Philippe},
  journal={Science},
  volume={350},
  number={6267},
  pages={1498--1501},
  year={2015},
  publisher={American Association for the Advancement of Science}
}

@article{lumbroso2018electronic,
  title={Electronic noise due to temperature differences in atomic-scale junctions},
  author={Lumbroso, Ofir Shein and Simine, Lena and Nitzan, Abraham and Segal, Dvira and Tal, Oren},
  journal={Nature},
  volume={562},
  number={7726},
  pages={240--244},
  year={2018},
  publisher={Nature Publishing Group}
}

@book{bouchiat2005nanophysics,
  title={Nanophysics: Coherence and Transport: Lecture Notes of the Les Houches Summer School 2004},
  author={Bouchiat, H{\'e}l{\`e}ne and Gefen, Yuval and Gu{\'e}ron, Sophie and Montambaux, Gilles and Dalibard, Jean},
  year={2005},
  publisher={Elsevier}
}
